# Supplementary material for: Pickering emulsion stabilized by palm-pressed fiber cellulose nanocrystal extracted by acid hydrolysis-assisted high pressure homogenization
Source: PLoS One. 2022 Aug 31;17(8):e0271512. doi: 10.1371/journal.pone.0271512 (PMC9432738; doi:10.1371/journal.pone.0271512)
Supplement: S1 File — (ZIP) [file pone.0271512.s001.zip]

Archive with 5 entries (4 files):
- SI (Chemical composition & Lab colour).xlsx
- __MACOSX/
- __MACOSX/._SI (Chemical composition & Lab colour).xlsx
- SI (Emulsion).xlsx
- __MACOSX/._SI (Emulsion).xlsx
