# Supplementary material for: Pickering emulsion stabilized by palm-pressed fiber cellulose nanocrystal extracted by acid hydrolysis-assisted high pressure homogenization
Source: PLoS One. 2022 Aug 31;17(8):e0271512. doi: 10.1371/journal.pone.0271512 (PMC9432738; doi:10.1371/journal.pone.0271512)
Supplement: S1 File — (ZIP) [file pone.0271512.s001.zip › SI (Chemical composition & Lab colour).xlsx]

## Sheet: Chemical composition
	Raw PPF		Treated PPF
Cellulose	34.0724	34.5998	57.1438	57.199
	34.3361		57.1714
	0.372928		0.0390323
Hemicellulose	26.9022	26.7415	14.2344	13.9916
	26.8218		14.113
	0.113632		0.171686
Lignin	35.3447	35.3264	13.8096	13.5843
	35.3355		13.697
	0.0129401		0.159311

## Sheet: Lab colour
		R1	R2	R3	Mean	STDEV
Raw PPF	L*	33.47	33.46	33.46	33.4633	0.0057735
	a*	6.23	6.21	6.23	6.22333	0.011547
	b*	18.01	18.09	18.01	18.0367	0.046188
Treated PPF		R1	R2	R3	Mean	STDEV
	L*	66.83	66.82	66.82	66.8233	0.0057735
	a*	-1.17	-1.17	-1.17	-1.17	0
	b*	2.67	2.66	2.67	2.66667	0.0057735
AH		R1	R2	R3	Mean	STDEV
	L*	67.1	67.1	67.1	67.1	0
	a*	-2.66	-2.67	-2.67	-2.66667	0.0057735
	b*	10.87	10.86	10.85	10.86	0.01

## Sheet: HPH-Pressure
		Length	Diameter	Aspect ratio	Zeta					Length	Diameter	Aspect ratio	Zeta
10MPa	R1	373.9	99.34	3.76384	-38.2			AH	R1	47835			-13.4
	R2	385.1	83.95	4.58725	-35.2				R2	47349			-13.2
	R3	663.2	138.5	4.78845	-38.6				R3	43888			-13.7
	Mean	474.067	107.263	4.37985	-37.3333				Mean	46357.3	#DIV/0!	#DIV/0!	-13.4333
	Stdev	163.89	28.1249	0.542879	1.85831				Stdev	2152.27	#DIV/0!	#DIV/0!	0.251661
		Length	Diameter	Aspect ratio	Zeta
30MPa	R1	374.1	87.48	4.27641	-57
	R2	540.6	132.6	4.07692	-57.8
	R3	403.8	112.9	3.57662	-58
	Mean	439.5	110.993	3.97665	-57.6
	Stdev	88.8056	22.6203	0.36051	0.52915
		Length	Diameter	Aspect ratio	Zeta
50MPa	R1	363.4	85.84	4.23346	-59.3
	R2	347	75.27	4.61007	-57.1
	R3	375.6	86.59	4.33768	-65.4
	Mean	362	82.5667	4.39374	-60.6
	Stdev	14.3513	6.33022	0.194463	4.3
		Length	Diameter	Aspect ratio	Zeta
70MPa	R1	439.6	107.8	4.07792	-56.7
	R2	411.6	95.77	4.2978	-59.1
	R3	271.7	68.83	3.94741	-60.9
	Mean	374.3	90.8	4.10771	-58.9
	Stdev	89.9504	19.9547	0.177084	2.10713

## Sheet: HPH-Cycle
		Length	Diameter	Aspect ratio	Zeta
1C	R1	347.7	95.78	3.63019	-60.9
	R2	282.5	81.13	3.48207	-61.6
	R3	331.4	91.62	3.61711	-64.1
	Mean	320.533	89.51	3.57646	-62.2
	Stdev	33.9312	7.54948	0.0820073	1.68226
		Length	Diameter	Aspect ratio	Zeta
3C	R1	435.3	121.3	3.58862	-61.2
	R2	331	96.43	3.43254	-64.9
	R3	290.3	97.84	2.96709	-63.3
	Mean	352.2	105.19	3.32942	-63.1333
	Stdev	74.7886	13.9695	0.323345	1.85562
		Length	Diameter	Aspect ratio	Zeta
5C	R1	331.7	100.3	3.30708	-62.1
	R2	312.3	90.15	3.46423	-65.9
	R3	376	142.3	2.6423	-65.2
	Mean	340	110.917	3.13787	-64.4
	Stdev	32.651	27.6485	0.436305	2.02237
		Length	Diameter	Aspect ratio	Zeta
7C	R1	556.9	137.3	4.05608	-66.1
	R2	425.6	105.7	4.02649	-70.3
	R3	443.1	128	3.46172	-70.9
	Mean	475.2	123.667	3.8481	-69.1
	Stdev	71.2933	16.2396	0.33494	2.61534
