# Supplementary material for: Pickering emulsion stabilized by palm-pressed fiber cellulose nanocrystal extracted by acid hydrolysis-assisted high pressure homogenization
Source: PLoS One. 2022 Aug 31;17(8):e0271512. doi: 10.1371/journal.pone.0271512 (PMC9432738; doi:10.1371/journal.pone.0271512)
Supplement: S1 File — (ZIP) [file pone.0271512.s001.zip › SI (Emulsion).xlsx]

## Sheet: 0.3-pH
	pH2							pH7							pH11
	R1	R2	R3	Mean	Stdev			R1	R2	R3	Mean	Stdev			R1	R2	R3	Mean	Stdev
Day 0	26.408	13.962	10.141	16.837	8.50606		Day 0	6.356	5.609	5.358	5.77433	0.519136		Day 0	1.9597	1.9739	1.9954	1.97633	0.017974
Day 1	28.498	16.617	11.596	18.9037	8.67992		Day 1	5.955	4.955	4.603	5.171	0.701404		Day 1	1.9521	1.9758	1.9841	1.97067	0.0166061
Day 3	27.876	17.788	13.057	19.5737	7.56916		Day 3	5.281	4.663	4.601	4.84833	0.37598		Day 3	1.9676	1.9794	1.972	1.973	0.00596322
Day 6	29.292	16.563	12.249	19.368	8.86098		Day 6	7.687	6.019	5.366	6.35733	1.19692		Day 6	1.9699	1.9695	1.9671	1.96883	0.00151438
	Day 0	Day 1	Day 3	Day 6	Day 14			Day 0	Day 1	Day 3	Day 6	Day 14			Day 0	Day 1	Day 3	Day 6	Day 14
Hs	0	0	0	0.1	0.1		Hs	0	0	0	0	0		Hs	0	0	0	0	0
Ht	5.1	5.1	5.1	5.1	5.1		Ht	4.7	4.7	4.7	4.7	4.7		Ht	4.9	4.9	4.9	4.9	4.9
CI	0	0	0	1.96078	1.96078		CI	0	0	0	0	0		CI	0	0	0	0	0
Hs	0	0	0	0.1	0.1		Hs	0	0	0	0	0		Hs	0	0	0	0	0
Ht	4.9	4.9	4.9	4.9	4.9		Ht	4.9	4.9	4.9	4.9	4.9		Ht	4.9	4.9	4.9	4.9	4.9
CI	0	0	0	2.04082	2.04082		CI	0	0	0	0	0		CI	0	0	0	0	0
Mean	0	0	0	2.0008	2.0008		Mean	0	0	0	0	0		Mean	0	0	0	0	0
Stdev	0	0	0	0.0565912	0.0565912		Stdev	0	0	0	0	0		Stdev	0	0	0	0	0

## Sheet: 0.3-ionic
	0mM							50mM							125mM
	R1	R2	R3	Mean	Stdev			R1	R2	R3	Mean	Stdev			R1	R2	R3	Mean	Stdev
Day 0	5.785	5.085	4.742	5.204	0.531585		Day 0	34.929	24.722	19.713	26.4547	7.75456		Day 0	35.338	24.966	19.805	26.703	7.91084
Day 1	5.863	5.117	4.736	5.23867	0.573266		Day 1	32.865	24.386	18.934	25.395	7.0201		Day 1	34.293	24.249	17.917	25.4863	8.25782
Day 3	4.656	5.063	5.27	4.99633	0.312382		Day 3	33.45	25.058	19.818	26.1087	6.87647		Day 3	37.31	27.38	22.357	29.0157	7.60951
Day 6	8.468	6.754	6.204	7.142	1.18082		Day 6	37.2	26.997	21.565	28.5873	7.93789		Day 6	36.748	27.88	23.365	29.331	6.80847
	Day 0	Day 1	Day 3	Day 6	Day 14			Day 0	Day 1	Day 3	Day 6	Day 14			Day 0	Day 1	Day 3	Day 6	Day 14
Hs	0	0	0	0	0		Hs	0	0	0	0.2	0.3		Hs	0	0	0	0.3	0.4
Ht	4.6	4.6	4.6	4.6	4.6		Ht	4.9	4.9	4.9	4.9	4.9		Ht	4.7	4.7	4.7	4.7	4.7
CI	0	0	0	0	0		CI	0	0	0	4.08163	6.12245		CI	0	0	0	6.38298	8.51064
Hs	0	0	0	0	0		Hs	0	0	0	0.1	0.2		Hs	0	0	0	0.2	0.3
Ht	4.8	4.8	4.8	4.8	4.8		Ht	4.8	4.8	4.8	4.8	4.8		Ht	4.7	4.7	4.7	4.7	4.7
CI	0	0	0	0	0		CI	0	0	0	2.08333	4.16667		CI	0	0	0	4.25532	6.38298
Mean	0	0	0	0	0		Mean	0	0	0	3.08248	5.14456		Mean	0	0	0	5.31915	7.44681
Stdev	0	0	0	0	0		Stdev	0	0	0	1.41301	1.38295		Stdev	0	0	0	1.50448	1.50448

## Sheet: 0.3-Temp
	4C							25C							90C
	R1	R2	R3	Mean	Stdev			R1	R2	R3	Mean	Stdev			R1	R2	R3	Mean	Stdev
Day 0	5.635	4.778	4.427	4.94667	0.621412		Day 0	6.828	6.143	5.613	6.19467	0.609146		Day 0	8.163	6.741	6.003	6.969	1.0979
Day 1	6.327	5.128	4.572	5.34233	0.896917		Day 1	6.773	5.12	4.636	5.50967	1.12052		Day 1	8.039	5.424	4.633	6.032	1.78254
Day 3	4.909	5.947	5.399	5.41833	0.51927		Day 3	4.975	6.063	5.374	5.47067	0.550404		Day 3	7.08	5.405	5.082	5.85567	1.07253
Day 6	7.272	5.503	5.128	5.96767	1.14504		Day 6	7.729	6.094	5.568	6.46367	1.12693		Day 6	7.996	6.338	5.651	6.66167	1.20554
	Day 0	Day 1	Day 3	Day 6	Day 14			Day 0	Day 1	Day 3	Day 6	Day 14			Day 0	Day 1	Day 3	Day 6	Day 14
Hs	0	0	0	0	0		Hs	0	0	0	0	0		Hs	0	0	0	0	0
Ht	4.8	4.8	4.8	4.8	4.8		Ht	4.8	4.8	4.8	4.8	4.8		Ht	4.8	4.8	4.8	4.8	4.8
CI	0	0	0	0	0		CI	0	0	0	0	0		CI	0	0	0	0	0
Hs	0	0	0	0	0		Hs	0	0	0	0	0		Hs	0	0	0	0	0
Ht	4.8	4.8	4.8	4.8	4.8		Ht	4.7	4.7	4.7	4.7	4.7		Ht	4.7	4.7	4.7	4.7	4.7
CI	0	0	0	0	0		CI	0	0	0	0	0		CI	0	0	0	0	0
Mean	0	0	0	0	0		Mean	0	0	0	0	0		Mean	0	0	0	0	0
Stdev	0	0	0	0	0		Stdev	0	0	0	0	0		Stdev	0	0	0	0	0

## Sheet: 0.15-pH
	pH2							pH7							pH11
	R1	R2	R3	Mean	Stdev			R1	R2	R3	Mean	Stdev			R1	R2	R3	Mean	Stdev
Day 0	13.19	8.547	7.025	9.58733	3.21147		Day 0	2.358	2.071	2.075	2.168	0.164557		Day 0	1.8095	1.833	1.8501	1.83087	0.0203839
Day 1	17.241	10.685	8.834	12.2533	4.41748		Day 1	1.8557	1.8636	1.8773	1.86553	0.010929		Day 1	1.7988	1.8119	1.8288	1.81317	0.0150401
Day 3	15.485	9.575	8.373	11.1443	3.80687		Day 3	2.198	2.199	2.203	2.2	0.00264575		Day 3	1.7989	1.8066	1.8299	1.8118	0.0161409
Day 6	15.048	9.424	8.042	10.838	3.71087		Day 6	2.63	2.627	2.637	2.63133	0.0051316		Day 6	1.803	1.8159	1.8316	1.81683	0.0143228
	Day 0	Day 1	Day 3	Day 6	Day 14			Day 0	Day 1	Day 3	Day 6	Day 14			Day 0	Day 1	Day 3	Day 6	Day 14
Hs	0	0	0	0	0		Hs	0	0	0	0	0		Hs	0	0	0	0	0
Ht	5	5	5	5	5		Ht	4.8	4.8	4.8	4.8	4.8		Ht	5	5	5	5	5
CI	0	0	0	0	0		CI	0	0	0	0	0		CI	0	0	0	0	0
Hs	0	0	0	0	0		Hs	0	0	0	0	0		Hs	0	0	0	0	0
Ht	5	5	5	5	5		Ht	4.8	4.8	4.8	4.8	4.8		Ht	4.9	4.9	4.9	4.9	4.9
CI	0	0	0	0	0		CI	0	0	0	0	0		CI	0	0	0	0	0
Mean	0	0	0	0	0		Mean	0	0	0	0	0		Mean	0	0	0	0	0
Stdev	0	0	0	0	0		Stdev	0	0	0	0	0		Stdev	0	0	0	0	0

## Sheet: 0.15-ionic
	0mM							50mM							125mM
	R1	R2	R3	Mean	Stdev			R1	R2	R3	Mean	Stdev			R1	R2	R3	Mean	Stdev
Day 0	1.8007	1.8136	1.8203	1.81153	0.00996209		Day 0	19.153	12.565	10.344	14.0207	4.58136		Day 0	21.686	13.326	10.979	15.3303	5.62787
Day 1	1.8111	1.8188	1.8246	1.81817	0.00677225		Day 1	17.898	11.633	9.477	13.0027	4.37439		Day 1	20.041	12.848	10.4	14.4297	5.01133
Day 3	2.016	2.013	2.114	2.04767	0.0574659		Day 3	21.013	13.014	10.286	14.771	5.57516		Day 3	25.227	14.816	11.287	17.11	7.2476
Day 6	2.666	2.657	2.67	2.66433	0.00665833		Day 6	22.373	12.293	9.063	14.5763	6.94257		Day 6	23.729	13.978	10.779	16.162	6.74559
	Day 0	Day 1	Day 3	Day 6	Day 14			Day 0	Day 1	Day 3	Day 6	Day 14			Day 0	Day 1	Day 3	Day 6	Day 14
Hs	0	0	0	0	0		Hs	0.4	0.4	0.5	0.5	0.5		Hs	0.6	1	1.1	1.2	1.3
Ht	4.8	4.8	4.8	4.8	4.8		Ht	4.8	4.8	4.8	4.8	4.8		Ht	4.8	4.8	4.8	4.8	4.8
CI	0	0	0	0	0		CI	8.33333	8.33333	10.4167	10.4167	10.4167		CI	12.5	20.8333	22.9167	25	27.0833
Hs	0	0	0	0	0		Hs	0.4	0.5	0.5	0.5	0.5		Hs	0.6	0.7	0.8	0.8	0.9
Ht	4.7	4.7	4.7	4.7	4.7		Ht	4.9	4.9	4.9	4.9	4.9		Ht	4.9	4.9	4.9	4.9	4.9
CI	0	0	0	0	0		CI	8.16327	10.2041	10.2041	10.2041	10.2041		CI	12.2449	14.2857	16.3265	16.3265	18.3673
Mean	0	0	0	0	0		Mean	8.2483	9.26871	10.3104	10.3104	10.3104		Mean	12.3724	17.5595	19.6216	20.6633	22.7253
Stdev	0	0	0	0	0		Stdev	0.120256	1.32282	0.15032	0.15032	0.15032		Stdev	0.180384	4.62987	4.65993	6.13307	6.16313

## Sheet: 0.15-Temp
	4C							25C							90C
	R1	R2	R3	Mean	Stdev			R1	R2	R3	Mean	Stdev			R1	R2	R3	Mean	Stdev
Day 0	1.8308	1.8441	1.8719	1.84893	0.020972		Day 0	1.8365	1.8602	1.8722	1.8563	0.0181667		Day 0	1.9962	2.008	2.011	2.00507	0.0078239
Day 1	1.8541	1.8613	1.8679	1.8611	0.00690217		Day 1	1.848	1.8777	1.8869	1.87087	0.0203304		Day 1	2.507	2.557	2.615	2.55967	0.0540494
Day 3	1.9997	2.006	2.229	2.07823	0.130606		Day 3	2.183	2.2	2.447	2.27667	0.147758		Day 3	2.225	2.308	2.33	2.28767	0.0553745
Day 6	2.462	2.015	2.12	2.199	0.233737		Day 6	2.808	2.771	2.783	2.78733	0.0188768		Day 6	2.842	2.861	2.979	2.894	0.0742226
	Day 0	Day 1	Day 3	Day 6	Day 14			Day 0	Day 1	Day 3	Day 6	Day 14			Day 0	Day 1	Day 3	Day 6	Day 14
Hs	0	0	0	0	0		Hs	0	0	0	0	0		Hs	0	0	0	0	0
Ht	4.6	4.6	4.6	4.6	4.6		Ht	4.7	4.7	4.7	4.7	4.7		Ht	4.7	4.7	4.7	4.7	4.7
CI	0	0	0	0	0		CI	0	0	0	0	0		CI	0	0	0	0	0
Hs	0	0	0	0	0		Hs	0	0	0	0	0		Hs	0	0	0	0	0
Ht	4.7	4.7	4.7	4.7	4.7		Ht	4.7	4.7	4.7	4.7	4.7		Ht	4.7	4.7	4.7	4.7	4.7
CI	0	0	0	0	0		CI	0	0	0	0	0		CI	0	0	0	0	0
Mean	0	0	0	0	0		Mean	0	0	0	0	0		Mean	0	0	0	0	0
Stdev	0	0	0	0	0		Stdev	0	0	0	0	0		Stdev	0	0	0	0	0

## Sheet: pH
pH
	0.0015	0.003	SD
pH 2	9.59	16.84	3.21	8.51
pH 7	2.17	5.77	0.16	0.52
pH 11	1.83	1.98	0.02	0.02
Ionic
	0.0015	0.003	SD
0	1.81	5.2	0.01	0.53
50	14.02	26.45	4.58	7.75
125	15.33	26.7	5.63	7.91
Temp
	0.0015	0.003	SD
4	1.85	4.95	0.02	0.62
25	1.86	6.19	0.02	0.61
90	2.01	6.97	0.01	1.1
pH
		0.0015	0.003	0.0015	0.003	0.0015	0.003
pH 2	Day 0	9.59	16.84
	Day 1	12.25	18.9
	Day 3	11.14	19.57
	Day 6	10.84	19.37
pH 7	Day 0			2.17	5.77
	Day 1			1.87	5.17
	Day 3			2.2	4.85
	Day 6			2.63	6.36
pH 11	Day 0					1.83	1.98
	Day 1					1.81	1.97
	Day 3					1.81	1.97
	Day 6					1.82	1.97
SD		0.0015	0.003	0.0015	0.003	0.0015	0.003
pH 2	Day 0	3.21	8.51
	Day 1	4.42	8.68
	Day 3	3.81	7.57
	Day 6	3.71	8.86
pH 7	Day 0			0.16	0.52
	Day 1			0.01	0.7
	Day 3			0	0.38
	Day 6			0.01	1.2
pH 11	Day 0					0.02	0.02
	Day 1					0.02	0.02
	Day 3					0.02	0.01
	Day 6					0.01	0

## Sheet: Ionic
		0.0015	0.003	0.0015	0.003	0.0015	0.003
0 mM	Day 0	1.81	5.2
	Day 1	1.82	5.24
	Day 3	2.05	5
	Day 6	2.66	7.14
50 mM	Day 0			14.02	26.45
	Day 1			13	25.4
	Day 3			14.77	26.11
	Day 6			14.58	28.59
125 mM	Day 0					15.33	26.7
	Day 1					14.43	25.49
	Day 3					17.11	29.02
	Day 6					16.16	29.33
SD		0.0015	0.003	0.0015	0.003	0.0015	0.003
0 mM	Day 0	0.01	0.53
	Day 1	0.01	0.57
	Day 3	0.06	0.31
	Day 6	0.01	1.18
50 mM	Day 0			4.58	7.75
	Day 1			4.37	7.02
	Day 3			5.58	6.88
	Day 6			6.94	7.94
125 mM	Day 0					5.63	7.91
	Day 1					5.01	8.26
	Day 3					7.25	7.61
	Day 6					6.75	6.81

## Sheet: Temp
Temp
		0.0015	0.003	0.0015	0.003	0.0015	0.003
4℃	Day 0	1.85	4.95
	Day 1	1.86	5.34
	Day 3	2.08	5.42
	Day 6	2.2	5.97
25℃	Day 0			1.86	6.19
	Day 1			1.87	5.51
	Day 3			2.28	5.47
	Day 6			2.79	6.46
90℃	Day 0					2.01	6.97
	Day 1					2.56	6.03
	Day 3					2.29	5.86
	Day 6					2.89	6.66
SD		0.0015	0.003	0.0015	0.003	0.0015	0.003
4℃	Day 0	0.02	0.62
	Day 1	0.01	0.9
	Day 3	0.13	0.52
	Day 6	0.23	1.15
25℃	Day 0			0.02	0.61
	Day 1			0.02	1.12
	Day 3			0.15	0.55
	Day 6			0.02	1.13
90℃	Day 0					0.01	1.1
	Day 1					0.05	1.78
	Day 3					0.06	1.07
	Day 6					0.07	1.21

## Sheet: Creaming Index Graph-pH
			0.0015	0.003	0.0015	0.003	0.0015	0.003
	pH 2	Day 0	0	0
		Day 1	0	0
		Day 3	0	0
		Day 6	0	2
		Day 14	0	2
	pH 7	Day 0			0	0
		Day 1			0	0
		Day 3			0	0
		Day 6			0	0
		Day 14			0	0
	pH 11	Day 0					0	0
		Day 1					0	0
		Day 3					0	0
		Day 6					0	0
		Day 14					0	0

[truncated: 2 more sheets: Creaming Index Graph-ionic, Creaming Index Graph-Temp]
